# Supplementary material for: CsNAC17 enhances resistance to Colletotrichum gloeosporioides by interacting with CsbHLH62 in Camellia sinensis
Source: Hortic Res. 2024 Oct 14;12(2):uhae295. doi: 10.1093/hr/uhae295 (PMC11822394; doi:10.1093/hr/uhae295)
Supplement: Web_Material_uhae295 [file web_material_uhae295.zip › Table S1.xlsx]

## Sheet: Sheet1
Table S1. Specific primers used for vector construction. F, forward; R, reverse.
Gene name	Primer sequences (5’-3’)
2300GFP-CsNAC17	F：GGGGTACCATGGAAGACTTTTCTGGGCTTG
	R：GCTCTAGAATAATTCCAAAGATAATCAAGATCGGC
2300GFP-CsbHLH62	F：GGGGTACCATGGAAAAGGAACAGCCCTTTCT
	R：GCTCTAGATAGCTCAACTTTCATCTGGGT
BD-CsNAC17	F：CC CATATG ATGGAAGACTTTTCTGGGCTTG
	R：CG GGATCC ATAATTCCAAAGATAATCAAGATCGGC
AD-CsNAC17	F：gtaccagattacgctcatatgATGGAAGACTTTTCTGGGCTTG
	R：attcatctgcagctcgagctcATAATTCCAAAGATAATCAAGATCGGC
cLUC-CsNAC17	F：agcggaggaggaagcagatctATGGAAGACTTTTCTGGGCTTG
	R：ctctagaggatcccgggtaccATAATTCCAAAGATAATCAAGATCGGC
nLUC-CsbHLH62	F：acgggggacgagctcggtaccATGGAAAAGGAACAGCCCTTTC
	R：tcctccacgcgtacgagatctTAGCTCAACTTTCATCTGGGTTGT
cYFP-CsNAC17	F：ggagtcgacgcacagggtaccATGGAAGACTTTTCTGGGCTTG
	R：ttcgagctcgcctggggatccATAATTCCAAAGATAATCAAGATCGGC
nYFP-CsbHLH62	F：ggagtcgacgcacagggtaccATGGAAAAGGAACAGCCCTTTC
	R：ttcgagctcgcctggggatccTAGCTCAACTTTCATCTGGGTTGT
pAbAi-CsRPM1	F：agcacatgcctcgaggtcgacTCGAGCTACGTAGCACGGTCC
	R：cttgaattcgagctcggtaccCCACCCATAATCGAATCAATCTC
62-sk-CsNAC17	F：cgcggtggcggccgctctagaATGGAAGACTTTTCTGGGCTTG
	R：ttcctgcagcccgggggatccATAATTCCAAAGATAATCAAGATCGGC
0800-Luc-CsRPM1	F：atcgaattcctgcagcccgggTCGAGCTACGTAGCACGGTCC
	R：cgctctagaactagtggatccCCACCCATAATCGAATCAATCTC
pCAMBIA2300GFP	F：ATGGTGAGCAAGGGCGAGGAGCTGT
	R：TTACTTGTACAGCTCGTCCATGCCG
pGreenII 62-SK	F：TGAGACTTTTCAACAAAGGGTAATTTCGG
	R：TGAAATGACTTCCTTATATAGAGGAAGGGT
pGreenII 0800-LUC	F：TGAGACTTTTCAACAAAGGGTAATTTCG
	R：TGTCCTCTCCAAATGAAATGAACTTCC
pCV-cYFP	F：GATCCGCCACAACATCGAGGACTCCGGA
	R：GTACAGCTCGTCCATGCCGAGAGT
pCV-nYFP	F：ATGGTGAGCAAGGGCGAGGAGCT
	R：TCCGGAGTCCTCGATGTTGTGGCGGATC
pCAMBIA1300-nLuc	F：CGAAATGTCCGTTCGGTTGG
	R：TCATCCATCCTTGTCAATCAAGGC
pCAMBIA1300-cLUC	F：CCGGTTATGTAAACAATCCGGAAG
	R：CCACGGCGATCTTTCCG
CsNAC17-MYC	F：acatttacaattacggatccATGGAAGACTTTTCTGGGCTTG
	R：tcacccgttaatcaaacccatATAATTCCAAAGATAATCAAGATCGGC
CsbHLH62-FLAG	F：acatttacaattacggatccATGGAAAAGGAACAGCCCTTTC
	R：ccgtcgtggtctttgtaatcTAGCTCAACTTTCATCTGGGTTGT
pTRV2-CsNAC17	F：cctccatggggatccggtaccCTTTCACTTCCAAATTCAGT
	R：gggacatgcccgggcctcgagATAATTCCAAAGATAATCAAG
pTRV2-CsbHLH62	F：cctccatggggatccggtaccTTGTCAATGAAATTATCAACTGT
	R：gggacatgcccgggcctcgagTAGCTCAACTTTCATCTGGGTTGT
ProCsRPM1-CACG-Hot probe	F：CTACGTAGCACGGTCCTATT
	R：AATAGGACCGTGCTACGTAG
ProCsRPM1-CACG-competitor probe	F：CTACGTAGCACGGTCCTATT
	R：AATAGGACCGTGCTACGTAG
ProCsRPM1-CATGTG-Hot probe	F：TTTTAGACATGTGTTTCCCA
	R：TGGGAAACACATGTCTAAAA
ProCsRPM1-CATGTG-competitor probe	F：TTTTAGACATGTGTTTCCCA
	R：TGGGAAACACATGTCTAAAA
CsNAC17-GST	F：ttccaggggcccctgggatcATGGAAGACTTTTCTGGGCTTG
	R：gatgactccaATAATTCCAAAGATAATCAAGATCGGC
2300GFP-CsRPM1	F：tacgaattcgagctcggtaccATGGCGGAGAGTGCGGTGTTCCAT
	R：tgcctgcaggtcgactctagaCTATAGATAATTTCCTTTCCAATAGCCA
